# Supplementary material for: Blood transcriptomic markers associated with immune abnormalities and sleep quality
Source: Genes Dis. 2023 Sep 14;11(6):101105. doi: 10.1016/j.gendis.2023.101105 (PMC11408026; doi:10.1016/j.gendis.2023.101105)
Supplement: Multimedia component 2 [file mmc2.xlsx]

## Sheet: S1
Table S1. Regression analysis results for the markers of poor and good sleep quality
Poor marker
Gene	Linear		Negative binomial
	P-value	Beta	P-value	Beta
ABI3	0.0244111	0.0416916	0.026025	0.00869543
ARSD	0.00168621	0.0638717	0.00343205	0.0201435
ATOX1	0.00539693	0.0293936	0.00649131	0.0103034
ATP5MC3	0.0490046	0.0163836	0.0452847	0.00346938
ATP5MF	0.0297102	0.032587	0.027226	0.00468129
ATP6V1F	0.0189415	0.0308754	0.0158047	0.00384571
BATF3	0.00447275	0.0602406	0.00700666	0.0229012
BLVRA	0.0471195	0.0272042	0.0424021	0.00437044
BMP2	0.00409761	0.042154	0.00707237	0.0315296
C19orf70	0.0327107	0.0221268	0.0311703	0.00433116
C4orf48	0.0324923	0.0333465	0.0341122	0.00566592
CARD16	0.0169873	0.0445112	0.0149376	0.00671573
CASP1	0.0417135	0.0309126	0.0390637	0.00501422
CCDC151	0.0211382	0.0265894	0.025502	0.0243784
CD300C	0.0402099	0.0529709	0.0445837	0.0147589
CDC34	0.0456585	0.027057	0.0463135	0.00462985
CEBPD	0.0221895	0.0514649	0.0215504	0.00672694
CFD	0.0296018	0.0432046	0.0306717	0.00643262
CHCHD5	0.0461356	0.0164656	0.0468847	0.00498122
CHRNB1	0.00279553	0.0327404	0.00250883	0.0144037
CLIC1	0.0361735	0.0277517	0.0310594	0.00325601
CMTM3	0.0396651	0.0237583	0.0383136	0.00375595
COPRS	0.0416733	0.0274262	0.0447041	0.0082139
CRIP1	0.014641	0.037099	0.0138683	0.00440924
CRISPLD2	0.0101136	0.0616482	0.0130122	0.0203817
CSF2RB	0.0430524	0.0358402	0.0410529	0.00736142
CTSZ	0.0489949	0.0360701	0.0456696	0.00421405
CXXC5	0.0343061	0.0282654	0.0321385	0.0046108
CYP1A1	0.0240315	0.0450162	0.0113407	0.038612
CYP1B1	0.0217918	0.0704792	0.0177087	0.0118338
CYSTM1	0.0398844	0.0272016	0.0349951	0.00658503
DAD1	0.0488002	0.0280609	0.0459871	0.00398823
DNAJC5B	0.023733	0.0269086	0.0338189	0.0255882
DPM3	0.0298217	0.0242284	0.0272696	0.0042003
DUSP23	0.0418653	0.0424096	0.0473895	0.00890858
EIF2S3	0.043886	0.0217725	0.0441172	0.00285068
EMP3	0.0231394	0.0234127	0.0198231	0.00248539
ENHO	0.0198299	0.0594861	0.0304347	0.0208152
ERP29	0.0316703	0.0177141	0.0291637	0.00232032
ETHE1	0.0252471	0.0214387	0.022576	0.00422565
EVA1B	0.00134524	0.043723	0.000926845	0.00903952
FAM89B	0.0440412	0.0345251	0.0459953	0.0084064
FCER1G	0.0367701	0.0453702	0.0343257	0.00495405
FCGR1A	0.0466296	0.0532576	0.036196	0.0136507
FCGR2A	0.0453953	0.0430702	0.0474034	0.00686135
FOLR2	0.0215595	0.0499756	0.0265696	0.0170821
FPR2	0.0364376	0.042867	0.0404352	0.0226299
FUOM	0.0275798	0.0355514	0.0242407	0.00746098
G0S2	0.0234741	0.0536102	0.0215668	0.00496503
GABARAP	0.0264321	0.0270022	0.0241205	0.00298806
GADD45GIP1	0.00475568	0.0293299	0.00405001	0.00583875
GALR2	0.00645243	0.0589682	0.0033562	0.0330382
GNGT2	0.0349706	0.0378815	0.0430329	0.0126202
GPR35	0.0128981	0.0428895	0.011949	0.00962449
GPR84	0.0460915	0.0440969	0.038969	0.0169317
GSTP1	0.0462592	0.0295388	0.0429456	0.00323995
GZF1	0.0186076	0.0346341	0.0151081	0.00612017
HIC1	0.0218303	0.048952	0.0271631	0.0142509
HLX	0.0429892	0.0378453	0.043982	0.00948099
HOXA5	0.0310018	0.058681	0.0362713	0.0243149
IFITM3	0.0319111	0.0560165	0.0280513	0.00660375
IGSF6	0.037775	0.0510217	0.0431863	0.0147723
LAIR1	0.0452036	0.0292174	0.042282	0.00712846
LGALS1	0.0472725	0.0306141	0.0433446	0.00303932
LGALS2	6.07452e-06	0.115506	3.36162e-06	0.0163667
LGALS3	0.0494622	0.0334016	0.0457947	0.0043428
LILRA2	0.0450674	0.0404355	0.046392	0.00870714
LILRB4	0.0183583	0.0481187	0.015179	0.0113306
LRG1	0.00113969	0.0666366	0.000785901	0.012909
LRMDA	0.032661	0.024117	0.0444044	0.021224
LST1	0.0344721	0.040779	0.0315292	0.0045622
LY6G5C	0.0179114	0.0425034	0.015862	0.0197044
LYL1	0.0332267	0.0298058	0.0304275	0.00598186
LYZ	0.0260829	0.0558732	0.0240431	0.00464952
MARCKSL1	0.0342166	0.0343443	0.0334871	0.00525453
MCEMP1	0.024681	0.0522199	0.0264531	0.0113567
MED11	0.0444366	0.0220329	0.0432291	0.00708279
MEST	0.0406213	0.0335975	0.0455023	0.0166895
MISP3	0.0173832	0.0507059	0.0191927	0.0173912
MRAS	0.0180455	0.0318742	0.0217331	0.0171077
MRPL11	0.0493319	0.0225916	0.0473354	0.00448078
MRPL53	0.00059201	0.0378468	0.000399538	0.00688611
MRPL54	0.0160946	0.0272401	0.0139729	0.00446482
MSRB2	0.0447856	0.0368084	0.0477775	0.0137247
MYL6	0.0413035	0.0231585	0.0380263	0.00246666
MYOF	0.038406	0.0346475	0.0431128	0.0186465
NCF1	0.0229251	0.0519583	0.0201981	0.00707878
NCF4	0.0409745	0.0332868	0.040224	0.0056735
NINJ1	0.0144941	0.0423977	0.0119996	0.00478463
NOP10	0.0116289	0.036632	0.00913873	0.00457735
NUTF2	0.0341844	0.027852	0.0333596	0.00562746
ORAI3	0.0204608	0.0289496	0.0217116	0.00836626
ORMDL2	0.0392539	0.0175725	0.0328454	0.00521514
P2RY2	0.0155479	0.0399657	0.0173524	0.0173754
PBLD	0.0311796	0.0157557	0.0270573	0.0112628
PDGFC	0.0466637	0.0300889	0.049393	0.0170175
PEA15	0.00576447	0.033844	0.00455752	0.00512092
PIWIL4	0.0327299	0.0242474	0.0314616	0.0102611
PLEKHO1	0.0184563	0.0289736	0.0148054	0.0038462
PNPLA4	0.00343374	0.0270511	0.0031883	0.0189961
POLR2L	0.0133313	0.0372741	0.0120487	0.00553787
PPP1R14A	0.0434708	0.0463398	0.0482853	0.0160765
PPP1R14B	0.0010408	0.0408331	0.000618468	0.00706114
PRDX5	0.0306634	0.0293735	0.0274152	0.00384474
PRRG4	0.0422599	0.0302351	0.0493969	0.0133902
PSENEN	0.0353787	0.0330046	0.029354	0.00675921
PUDP	0.0180938	0.0354164	0.0200608	0.0122962
PYCARD	0.0406214	0.0378502	0.0407898	0.00637955
RAB13	0.0481093	0.0323279	0.0431657	0.0083663
RAB20	0.0243225	0.0448951	0.0232458	0.00671754
RHOBTB1	0.0497926	0.0361204	0.048764	0.0148373
RILP	0.0253463	0.0316086	0.0206807	0.00865298
RPS26	0.0480592	0.0780663	0.0388169	0.00826793
RPS4X	0.0136442	0.0264952	0.011302	0.00219077
RRAS	0.0188902	0.0500429	0.0231448	0.00935086
S100A6	0.0323114	0.0329087	0.0289278	0.00310326
S1PR2	0.0104909	0.041007	0.0100294	0.0135998
SERF2	0.0396648	0.0252965	0.0380131	0.00318592
SERPINB10	0.00664028	0.0618305	0.00254964	0.0604754
SERPINB2	0.0161082	0.0987983	0.0135206	0.0170292
SLC39A4	0.0287528	0.0309729	0.0383712	0.014942
SLC40A1	0.0278608	0.0471566	0.0312877	0.012485
SLC45A3	0.0273118	0.0321921	0.0227872	0.0185449
SMIM4	0.0263041	0.0266666	0.0297026	0.00918046
SMIM5	0.00344441	0.0510216	0.00318682	0.0257513
SMOX	0.0286601	0.0466409	0.0246541	0.00821351
SNRNP25	0.0255065	0.0261568	0.027569	0.00738188
SOCS3	0.0314677	0.0401915	0.0287792	0.00535815
SPOCD1	0.0285811	0.058646	0.032307	0.0244243
SPRY2	0.0338872	0.0287114	0.0313291	0.0149644
SQOR	0.0323034	0.0272903	0.0302541	0.00616594
TEN1	0.0446254	0.0160603	0.0418763	0.00319488
THG1L	0.0370621	0.0182114	0.037846	0.00541819
TIMM10	0.0350664	0.0248662	0.0349722	0.00483925
TMEM256	0.0424343	0.0218478	0.0400738	0.0032458
TMEM51	0.0392936	0.0370044	0.0420323	0.0305138
TMSB10	0.0355239	0.027027	0.0319805	0.00208287
TNNT1	0.00427245	0.103101	0.00249055	0.0438403
TPGS1	0.0268824	0.0256678	0.0258932	0.00590563
TPPP3	0.00174968	0.077776	0.00482536	0.0233334
TPRA1	0.00847941	0.0473265	0.00967435	0.0105711
TRNP1	0.0418588	0.0280819	0.0488507	0.0198322
TSPO	0.0319097	0.0338342	0.0310015	0.00423892
TST	0.0186218	0.0469039	0.0215465	0.0157585
TYROBP	0.0361685	0.0385436	0.0319473	0.00371919
UQCR10	0.0241058	0.0297075	0.0211191	0.00482005
UQCR11	0.0195672	0.0277331	0.0167681	0.00410322
VAMP5	0.0275149	0.0371697	0.0209347	0.00539223
VKORC1	0.00741611	0.0314058	0.00773106	0.0091379
WDR25	0.0307421	0.0219085	0.0497968	0.0149553
ZG16B	0.0357123	0.0283276	0.0395629	0.025376
ZNF593	0.00782698	0.0368017	0.00847009	0.0070765
ZRSR2	0.0306775	0.0213225	0.0281528	0.00363264
Good marker
Gene	Linear		Negative binomial
	P-value	Beta	P-value	Beta
ABCB1	0.00817506	-0.0564521	0.00807736	-0.0158282
ABCC2	0.0226377	-0.0208246	0.0282701	-0.0150143
ADSS	0.0105521	-0.0441398	0.026335	-0.00782436
AFDN	0.0326735	-0.0306288	0.0334088	-0.0131701
AGO2	0.0482594	-0.0337326	0.047727	-0.00866476
AHI1	0.0177075	-0.0410351	0.0481789	-0.0153772
AKAP17A	0.0442871	-0.0216481	0.0448812	-0.00340082
ALKBH1	0.0154777	-0.0275672	0.013713	-0.0103214
ANGEL2	0.0163147	-0.0407855	0.0210904	-0.00912844
ANKRD54	0.0318236	-0.0305609	0.0372232	-0.00833032
ARHGEF3	0.0159746	-0.0313524	0.0167397	-0.0062914
ARHGEF7	0.036631	-0.030621	0.038539	-0.00644913
ARL2BP	0.0384519	-0.0239057	0.0457127	-0.00404938
ARNTL	0.0305623	-0.0411281	0.0339728	-0.00768759
ASNS	0.0305831	-0.0345787	0.0391252	-0.00721501
ATAD5	0.0104765	-0.0276231	0.0172882	-0.0138412
ATG2B	0.0305373	-0.0387229	0.0410416	-0.0105018
ATP23	0.0198363	-0.0430924	0.0167201	-0.0176896
ATP6V0A2	0.0300028	-0.0280086	0.0336703	-0.00891541
ATRIP	0.0131997	-0.0284954	0.0133073	-0.011665
AURKC	0.0421887	-0.0363699	0.0461157	-0.018841
BAHD1	0.0182201	-0.0296709	0.0191675	-0.00749474
BDH2	0.0032392	-0.0415494	0.00376903	-0.0120991
BLMH	0.0468529	-0.0248857	0.048738	-0.00506977
BPGM	0.0273312	-0.0283745	0.0257359	-0.00767139
BUB3	0.014265	-0.0337471	0.0168349	-0.006354
C12orf49	0.0111721	-0.0285665	0.0120617	-0.0100544
C16orf45	0.0359481	-0.0285321	0.0438917	-0.0249243
C17orf75	0.00670121	-0.0347339	0.00855509	-0.0144819
C1S	0.0217862	-0.0271345	0.0489779	-0.0196775
C6orf136	0.0392315	-0.0322554	0.0443765	-0.00656453
CARNMT1	0.00764748	-0.0303834	0.0198036	-0.0102388
CASP2	0.0321683	-0.0374021	0.0364031	-0.00774129
CASP8	0.0437962	-0.0345102	0.0421094	-0.00494654
CASTOR3	0.0401574	-0.0290426	0.0396268	-0.00811082
CASZ1	0.0312829	-0.0433191	0.028377	-0.0139196
CBLB	0.0290974	-0.0389015	0.0426622	-0.00839822
CCDC157	0.0175166	-0.0283455	0.0192311	-0.0152437
CCDC93	0.030877	-0.0345675	0.0312236	-0.00683937
CCR10	0.0143921	-0.0238953	0.0139475	-0.0176467
CD247	0.0494774	-0.0348278	0.04909	-0.00410899
CD3G	0.0251242	-0.0360496	0.0288377	-0.00756281
CD8A	0.0128809	-0.0509796	0.0121854	-0.0080912
CDK2	0.0426504	-0.0278168	0.0489853	-0.00665797
CEMIP2	0.0179264	-0.0458559	0.0196915	-0.00764461
CENPE	0.0236689	-0.0266584	0.0329281	-0.0189067
CEP97	0.0338722	-0.026859	0.0451429	-0.0137038
CHD2	0.0443555	-0.0290662	0.0427612	-0.00434506
CHD8	0.0406467	-0.0303017	0.0429164	-0.00599395
CHEK1	0.0329666	-0.0357443	0.0492439	-0.0152791
CIAO1	0.0443651	-0.0246085	0.0445674	-0.00422211
CLIP4	0.0157881	-0.0364294	0.0208913	-0.00934155
CNOT4	0.0353857	-0.0264984	0.0438162	-0.00777323
CNOT6L	0.0085965	-0.0627321	0.0324775	-0.00989807
CNPY4	0.0439502	-0.0310952	0.0452908	-0.00770773
COG3	0.0299671	-0.0214932	0.0295456	-0.00452943
COL6A2	0.00835754	-0.067078	0.0122781	-0.0154796
CORO2A	0.0237151	-0.0296641	0.0252666	-0.00940236
CRABP2	0.0289058	-0.0416514	0.0370954	-0.0128008
CRYBG1	0.0356092	-0.0368425	0.0437735	-0.00707804
CSTF2	0.00484176	-0.0371569	0.00531855	-0.0115672
CXorf40B	0.0321932	-0.0286177	0.0332708	-0.00495129
DBR1	0.0231444	-0.0293699	0.0285826	-0.00806407
DDB2	0.0184724	-0.0385567	0.0169749	-0.0071244
DERL2	0.0461498	-0.0179043	0.0470823	-0.00349792
DEXI	0.039875	-0.0193965	0.0431581	-0.0139904
DGKQ	0.0206628	-0.0442292	0.0292476	-0.00998955
DHX38	0.0446995	-0.0294513	0.0497283	-0.0054102
DIP2A	0.0422103	-0.0416566	0.0471783	-0.00861211
DKC1	0.0464956	-0.0263471	0.0485982	-0.0047587
DLG3	0.01343	-0.0379868	0.0194952	-0.0147206
DNAJC9	0.0152105	-0.0256976	0.0158686	-0.00589486
DUSP14	0.0405986	-0.0241662	0.0464112	-0.0126691
EED	0.00802629	-0.0402645	0.0241069	-0.0101854
EIF2B5	0.0358819	-0.0289478	0.0378468	-0.0052858
ELP1	0.0330852	-0.0332939	0.0460229	-0.00777796
ENC1	0.0145403	-0.0526993	0.0188253	-0.01135
EPG5	0.04428	-0.0313817	0.0448056	-0.00789238
ERG28	0.0403846	-0.0229264	0.0431292	-0.00754123
ETFDH	0.0207606	-0.0270048	0.0215427	-0.00781605
ETS1	0.0186429	-0.0402202	0.0252536	-0.00542284
EXO5	0.0128545	-0.0285628	0.0127891	-0.0143947
EXOG	0.0317449	-0.0349292	0.0429847	-0.0113277
FAM169A	0.00717021	-0.0480729	0.0292658	-0.0145659
FAM53B	0.0103393	-0.042194	0.00988701	-0.00727092
FAM83D	0.031265	-0.0303801	0.0351042	-0.0170806
FBXO25	0.0480988	-0.017029	0.0460144	-0.00671521
FBXO32	0.013617	-0.0457537	0.021157	-0.012677
FBXO38	0.020932	-0.0359892	0.0215147	-0.00832128
FBXO7	0.0261786	-0.0254092	0.0256878	-0.00333697
FKBP11	0.0437595	-0.0390847	0.0447019	-0.00668068
FLVCR1	0.0293162	-0.0346786	0.0423956	-0.011627
FP565260.6	0.0200516	-0.0349455	0.0190038	-0.00628429
FSCN3	0.0250487	-0.0281069	0.0323186	-0.0235461
FUT11	0.0296161	-0.0351157	0.0303002	-0.0108383
FYN	0.0375038	-0.0315233	0.0369037	-0.00496025
FZD6	0.0308005	-0.0355049	0.0271569	-0.0244754
GAN	0.0190667	-0.0246494	0.0219546	-0.017238
GFI1	0.0248015	-0.042047	0.0264802	-0.010385
GMCL1	0.00865726	-0.0463091	0.0149391	-0.0109179
GMNN	0.00354888	-0.0404996	0.0159975	-0.0122634
GNRH1	0.00565089	-0.0494885	0.00730634	-0.0182085
GRM2	0.030194	-0.0387819	0.0370845	-0.0232029
GSPT1	0.0267142	-0.0379444	0.0419639	-0.00678246
GUCA1B	0.0484119	-0.0369795	0.0483612	-0.0128743
HABP4	0.0431249	-0.0469752	0.0490769	-0.00896112
HARS2	0.0284543	-0.032656	0.0316943	-0.00659089
HEATR9	0.0283193	-0.0495142	0.0465539	-0.0230626
HELLS	0.00897754	-0.034858	0.0158551	-0.0176173
HERC1	0.0459708	-0.0336929	0.0484437	-0.00660383
HKR1	0.018652	-0.0339983	0.0195288	-0.00898769
HNRNPH1	0.046424	-0.029897	0.0484388	-0.00310323
IARS	0.0281475	-0.0365027	0.0408707	-0.00876012
ICE1	0.0233794	-0.0305887	0.0234272	-0.00735564
ICK	0.00748175	-0.0369633	0.0112721	-0.0148111
IMMT	0.0117201	-0.0221926	0.0108371	-0.0042973
INO80D	0.0295617	-0.0357573	0.036829	-0.00805666
INTS2	0.0332987	-0.0329379	0.0468022	-0.0121955
IREB2	0.00213188	-0.0538536	0.00408621	-0.0112441
ISCU	0.0487357	-0.0213497	0.0467672	-0.00286212
ITK	0.0220522	-0.0463172	0.0325703	-0.00744628
IWS1	0.0444425	-0.023551	0.0480356	-0.00500275
JADE2	0.0248854	-0.0323247	0.0257165	-0.00685396
KANSL1	0.0485883	-0.0267624	0.049753	-0.00520919
KANSL2	0.0274787	-0.0237357	0.0274242	-0.00411313
KANSL3	0.0372265	-0.0318665	0.0382629	-0.00544818
KDM3B	0.0278118	-0.0292613	0.0265389	-0.00532267
KLHL21	0.00758142	-0.0374087	0.00879144	-0.00984229
KPNA1	0.0277952	-0.0379907	0.047624	-0.00793648
KRTCAP3	0.0122254	-0.0466222	0.0146823	-0.0158529
LCN12	0.017417	-0.0432936	0.0362308	-0.0286619
LETMD1	0.0404312	-0.0201283	0.04059	-0.00326698
LINC00672	0.0397484	-0.0362585	0.0362146	-0.0115895
LMTK2	0.0343	-0.0324059	0.0334531	-0.00797505
LNPEP	0.025379	-0.0358448	0.0415792	-0.00776986
LPIN1	0.00460154	-0.0406178	0.00510093	-0.00821908
LPIN2	0.017728	-0.0392008	0.0176134	-0.00908428
LSS	0.0139507	-0.0460744	0.0216689	-0.0131089
MAGEE1	0.0298346	-0.0292174	0.0331006	-0.0125804
MCAM	0.0265302	-0.0466052	0.0499483	-0.0282772
MCCC2	0.0379738	-0.0277054	0.0445853	-0.00742666
MCM6	0.0272744	-0.0334139	0.0303979	-0.00735712
MCOLN2	0.00643642	-0.0578166	0.00916233	-0.0137813
MECP2	0.0409425	-0.0293631	0.0435141	-0.00631798
MRPL10	0.0274532	-0.0352872	0.0277118	-0.00569076
MSC	0.00182917	-0.0537212	0.00105844	-0.0323917
MTA2	0.038251	-0.0270446	0.0377742	-0.003897
MTFMT	0.016899	-0.0268225	0.0171426	-0.0116165
MTMR1	0.0444913	-0.0307768	0.0463966	-0.00648108
MVB12B	0.0213494	-0.0364474	0.021012	-0.0134796
MYO6	0.0124096	-0.0465185	0.0264406	-0.0250599
NAP1L4	0.0495527	-0.0276949	0.0482732	-0.00423938
NCAPH	0.00864723	-0.0317303	0.00874753	-0.0229517
NDUFAF5	0.0120314	-0.0359201	0.0134995	-0.0107948
NKTR	0.0280619	-0.0317409	0.034156	-0.00423813
NR2C2	0.0403184	-0.0308379	0.043772	-0.00757345
NR2C2AP	0.0476815	-0.0224972	0.0465261	-0.00620747
NRF1	0.0349844	-0.0252808	0.0340724	-0.00565521
NRSN2	0.0339082	-0.0271273	0.0319417	-0.0168198
NUP133	0.0358739	-0.0289827	0.0423775	-0.0066282
NUTM2A	0.0265562	-0.0288353	0.0264534	-0.0163407
NUTM2B	0.0196947	-0.0305754	0.0162205	-0.0184266
NUTM2D	0.0133219	-0.030518	0.0135739	-0.0189535
OPTN	0.0340308	-0.0311815	0.0378617	-0.00591732
OTUD7B	0.0233129	-0.031852	0.0284245	-0.0214648
OVGP1	0.0234196	-0.0458845	0.0246251	-0.0108984
P2RY8	0.0196692	-0.0389783	0.0191907	-0.00653447
PANK4	0.0222225	-0.0290411	0.0218761	-0.00814908
PATL2	0.0137844	-0.0499197	0.0177224	-0.010213
PBX4	0.0201357	-0.0520983	0.019555	-0.0116275
PCGF6	0.0289944	-0.0261437	0.0333313	-0.0123488
PDE3B	0.0269843	-0.0470472	0.0353456	-0.0100514
PER3	0.00365646	-0.0361823	0.00367552	-0.0188431
PFN2	0.00967097	-0.034846	0.0187861	-0.0202856
PGBD1	0.0343634	-0.0350919	0.0474201	-0.0202039
PHLPP2	0.0367822	-0.0287628	0.0381954	-0.0100189
PIK3R1	0.0221081	-0.034799	0.0233996	-0.00511156
PIK3R4	0.0175059	-0.035658	0.0240672	-0.00936441
PIP4K2C	0.0421787	-0.0337093	0.0499547	-0.00808826
PLA2G16	0.0193667	-0.0357929	0.0194634	-0.0111735
PLCD1	0.0354343	-0.0333135	0.0351938	-0.0071968
PLEKHA2	0.0139497	-0.0382385	0.014369	-0.00624476
POLE3	0.0284339	-0.0237827	0.026202	-0.00358904
POLR3E	0.039298	-0.0334115	0.0419495	-0.00630464
POU2F1	0.0271492	-0.0326363	0.0288205	-0.00809279
PPP1R16B	0.00721016	-0.0521943	0.00673184	-0.00829042
PPP2R2D	0.0229265	-0.0251093	0.0217152	-0.00612805
PPP2R5C	0.0136808	-0.034215	0.0138433	-0.00547758
PRKCH	0.0162504	-0.0437183	0.0210559	-0.00711284
PTCH1	0.00941649	-0.0420833	0.0135072	-0.0209544
RASGRP1	0.0290737	-0.0410433	0.0477694	-0.00759403
RBBP5	0.0213367	-0.0294845	0.0227952	-0.00853061
RBM44	0.0154042	-0.0406932	0.0249622	-0.0181008
RC3H2	0.0319266	-0.0266959	0.0351773	-0.00594052
RDH10	0.0493683	-0.0219788	0.0486574	-0.010627
REELD1	0.0140912	-0.052814	0.0144591	-0.0329378
RHBDL1	0.0232081	-0.0419439	0.0256728	-0.0136891
RMC1	0.0274628	-0.0272124	0.0281973	-0.0045014
RNF115	0.0181323	-0.0303786	0.0212457	-0.00718826
RNF227	0.0148575	-0.0324131	0.0161063	-0.0174026
RNF25	0.0259808	-0.0257053	0.0257338	-0.00656949
RPUSD2	0.0252467	-0.0295173	0.0265601	-0.00889383
RRP1B	0.0427299	-0.0292524	0.0461668	-0.0073839
RTCA	0.0402077	-0.0273415	0.046819	-0.00557511
SAAL1	0.011654	-0.0334138	0.0132752	-0.00758283
SAP30L	0.0240743	-0.0232372	0.0232816	-0.00705358
SDAD1	0.0195577	-0.029631	0.0357439	-0.00725221
SDCBP2	0.0223001	-0.0265519	0.0153781	-0.0165728
2023-09-02	0.0241441	-0.0278556	0.0233063	-0.00405137
SFMBT1	0.016604	-0.0408837	0.0265785	-0.0105288
SLC15A4	0.0461086	-0.034165	0.0456852	-0.00625347
SLC33A1	0.0382803	-0.0255806	0.0443758	-0.00830193
SNIP1	0.035563	-0.0329177	0.0395544	-0.00647027
SPOCK2	0.0419024	-0.040288	0.0416537	-0.00492233
SRP54	0.0365727	-0.0275201	0.0428275	-0.00590222
STARD7	0.0425896	-0.0192654	0.0411946	-0.00310917
STK4	0.0349181	-0.0293108	0.0383254	-0.00442168
STMN3	0.0353707	-0.0397951	0.0359613	-0.0077796
SUPV3L1	0.013829	-0.0398718	0.0148121	-0.00650428
SYTL2	0.00869531	-0.0580854	0.0377098	-0.0174781
SYTL3	0.0301204	-0.0502734	0.0292066	-0.00922614
TAF1	0.0360892	-0.0304127	0.0454168	-0.00683215
TAP2	0.0323767	-0.0360441	0.0417187	-0.00763705
TBCE	0.0222728	-0.0241533	0.0238404	-0.0153561
TBCEL	0.0201583	-0.0330429	0.0489826	-0.0136069
TCP1	0.0260501	-0.0314634	0.0351368	-0.00438599
TEF	0.0183374	-0.0309284	0.0212367	-0.0154323
TFDP2	0.0310521	-0.0295512	0.0323519	-0.00774402
TGDS	0.0184204	-0.0341535	0.0350935	-0.00968239
THSD1	0.0263978	-0.0255755	0.0397852	-0.0206965
TLK2	0.0336617	-0.0264009	0.0380957	-0.0053474
TMED6	0.0228395	-0.042557	0.0180606	-0.0235613
TMEM181	0.00886483	-0.0507193	0.0136048	-0.011125
TMEM191B	0.0406648	-0.0437801	0.0386218	-0.0149781
TMEM263	0.0277668	-0.0340918	0.0412026	-0.00782165
TMEM41B	0.0240172	-0.0401009	0.0378772	-0.00801347
TMEM62	0.0293912	-0.0283172	0.0298596	-0.00631815
TOGARAM1	0.0252137	-0.0226835	0.0285353	-0.00895023
TOGARAM2	0.0288113	-0.0312457	0.0408032	-0.0212556
TP53	0.0357094	-0.0258822	0.0399102	-0.00682443
TRIP11	0.0203419	-0.0252734	0.0186097	-0.00901545
TRMU	0.0259869	-0.0321146	0.0282941	-0.00799909
TSEN54	0.0275767	-0.0426257	0.0310064	-0.00771053
TSHZ1	0.040706	-0.0321799	0.0381332	-0.00910924
UBFD1	0.0339045	-0.0390569	0.0405476	-0.0113462
UBR2	0.0310694	-0.0288382	0.0428039	-0.00610056
UBR7	0.0307015	-0.0274059	0.0325867	-0.00712787
UNC119B	0.0132233	-0.0368159	0.0149203	-0.0101003
UNC5CL	0.0307003	-0.0326921	0.0382809	-0.0116218
UPK3B	0.0236153	-0.0356158	0.0342669	-0.0282592
URB2	0.0180791	-0.028427	0.0257458	-0.016141
USP24	0.035124	-0.0328635	0.0392414	-0.00606887
USP27X	0.0179461	-0.0221696	0.0264066	-0.00993129
USP47	0.0313766	-0.0315522	0.0481601	-0.00594001
WDCP	0.0368866	-0.0235549	0.0373124	-0.0207538
WHRN	0.027803	-0.0364237	0.0281526	-0.0122917
WNT10B	0.0253717	-0.0390361	0.0315565	-0.012843
YES1	0.0137252	-0.0571694	0.0255501	-0.0132412
YPEL1	0.029964	-0.0464739	0.0350241	-0.0115962
ZBED6CL	0.0192348	-0.037951	0.0199195	-0.0122684
ZBTB38	0.0178863	-0.0377315	0.0220409	-0.0126871
ZC3H8	0.0270398	-0.0282485	0.0342908	-0.0110442
ZC3HAV1	0.0251773	-0.0329642	0.0269103	-0.00533594
ZFAND4	0.0267978	-0.0342914	0.0391342	-0.00990156
ZNF131	0.0267149	-0.0243152	0.0402869	-0.00481308
ZNF212	0.0385683	-0.0401004	0.0481084	-0.0086084
ZNF286A	0.0200805	-0.0317335	0.0247101	-0.0129971
ZNF461	0.0169319	-0.0338151	0.0359268	-0.0118979
ZNF596	0.0419278	-0.0197768	0.0462452	-0.0154329
ZNF720	0.0477148	-0.0336425	0.0471774	-0.0107935
ZNF792	0.0473731	-0.0248346	0.0407353	-0.0121948
ZNF827	0.0230178	-0.0318031	0.0275109	-0.0096778
ZNHIT6	0.0295019	-0.0271964	0.0433284	-0.00894684
ZWILCH	0.0109574	-0.0363861	0.045905	-0.0147828
