# Supplementary material for: Blood transcriptomic markers associated with immune abnormalities and sleep quality
Source: Genes Dis. 2023 Sep 14;11(6):101105. doi: 10.1016/j.gendis.2023.101105 (PMC11408026; doi:10.1016/j.gendis.2023.101105)
Supplement: Multimedia component 3 [file mmc3.xlsx]

## Sheet: S4
Table S2. The top 8 poor or good markers for sleep quality with information obtained from the GeneCard (https://www.genecards.org/).
Group	Gene	Description	Disease	Pathway	GO
Poor marker	MRPL53	Mitochondrial Ribosomal Protein L53	-	Peptide chain elongation; Mitochondrial translation	-
	PPP1R14B	Protein Phosphatase 1 Regulatory Inhibitor Subunit 14B	-	GPCR Pathway; ERK Signaling	protein phosphatase inhibitor activity
	LRG1	Leucine Rich Alpha-2-Glycoprotein 1	Appendicitis; Normal Pressure Hydrocephalus	Innate Immune System	transforming growth factor beta receptor binding
	EVA1B	Eva-1 Homolog B	-	-	-
	ARSD	Arylsulfatase D	Chondrodysplasia Punctata, Tibia-Metacarpal Type; Gastric Dilatation	Metabolism of proteins; Gamma carboxylation, hypusine formation and arylsulfatase activation	sulfuric ester hydrolase activity; arylsulfatase activity
	TPPP3	Tubulin Polymerization Promoting Protein Family Member 3	Cerebrospinal Fluid Leak; Creutzfeldt-Jakob Disease	-	tubulin binding
	PNPLA4	Patatin Like Phospholipase Domain Containing 4	Cardiomyopathy, Dilated, 1M; Cardiomyopathy, Familial Hypertrophic, 7	Triglyceride metabolism; Metabolism	triglyceride lipase activity
	SMIM5	Small Integral Membrane Protein 5	-	-	-
Good marker	IREB2	Iron Responsive Element Binding Protein 2	Neurodegeneration, Early-Onset, With Choreoathetoid Movements And Microcytic Anemia; Microcytic Anemia	Iron metabolism in placenta; Validated targets of C-MYC transcriptional activation	RNA binding; translation repressor activity
	BDH2	3-Hydroxybutyrate Dehydrogenase 2	Alpha-Methylacetoacetic Aciduria	Ketone body metabolism; Metabolism	oxidoreductase activity; oxidoreductase activity, acting on the CH-CH group of donors, NAD or NADP as acceptor
	GMNN	Geminin DNA Replication Inhibitor	Meier-Gorlin Syndrome 6; Meier-Gorlin Syndrome 1	Mitotic G1 phase and G1/S transition; DNA Damage	transcription corepressor activity; DNA-binding transcription factor binding
	PER3	Period Circadian Regulator 3	Advanced Sleep Phase Syndrome, Familial, 3; Advanced Sleep Phase Syndrome	Melatonin metabolism and effects; Circadian Clock	obsolete signal transducer activity; kinase binding
	LPIN1	Lipin 1	Myoglobinuria, Acute Recurrent, Autosomal Recessive; Genetic Recurrent Myoglobinuria	Translational Control; Glycerophospholipid biosynthetic pathway	transcription coactivator activity; RNA polymerase II-specific DNA-binding transcription factor binding
	CSTF2	Cleavage Stimulation Factor Subunit 2	Oculopharyngeal Muscular Dystrophy	Gene expression (Transcription); Processing of Capped Intron-Containing Pre-mRNA	nucleic acid binding; RNA binding
	GNRH1	Gonadotropin Releasing Hormone 1	Hypogonadotropic Hypogonadism 12 With Or Without Anosmia; Normosmic Congenital Hypogonadotropic Hypogonadism	GPCR Pathway; Hormone lig; -binding receptors	hormone activity; gonadotropin hormone-releasing hormone activity
	MCOLN2	Mucolipin TRP Cation Channel 2	Mucolipidosis; Mucolipidosis Iv	TRP channels; Ion channel transport	-
