# Supplementary material for: Blood transcriptomic markers associated with immune abnormalities and sleep quality
Source: Genes Dis. 2023 Sep 14;11(6):101105. doi: 10.1016/j.gendis.2023.101105 (PMC11408026; doi:10.1016/j.gendis.2023.101105)
Supplement: Multimedia component 4 [file mmc4.xlsx]

## Sheet: S3
Table S3. The markers for poor sleep quality and high inflammation and good sleep quality and low inflammation with information obtained from the GeneCard (https://www.genecards.org/).
Marker	Gene	Alias	Description	Pathway	GO
PSHI	BLVRA	BLVR;BVR;BVRA	Biliverdin Reductase A	IL-10 Pathway; KEAP1-NFE2L2 pathway	Oxidoreductase Activity; Biliverdin Reductase(NAD(P)+) Activity
	CRISPLD2	LCRISP2	Cysteine Rich Secretory Protein LCCL Domain Containing 2	Innate Immune System	Heparin Binding; Glycosaminoglycan Binding
	CYSTM1	ORF1-FL49;C5orf32	Cysteine Rich Transmembrane Module Containing 1	Innate Immune System	-
	FCGR1A	CD64	Fc Gamma Receptor la	Regulation of actin dynamics for phagocytic cup formation; Microglia pathogen phagocytosis pathway	Obsolete Signal Transducer Activity, Downstream Of Receptor; IgG Binding
	FCGR2A	CD32	Fc Gamma Receptor lla	Regulation of actin dynamics for phagocytic cup formation; Integrin family cell surface interactions	IgG Binding
	LYL1	BHLHa18	LYL1 Basic Helix-Loop-Helix Family Member	Signaling by Receptor Tyrosine Kinases; Nuclear Events (kinase and transcription factor activation)	Protein Dimerization Activity
	SQOR	CGI-44	Sulfide Quinone Oxidoreductase	Sulfur amino acid metabolism; Regulation of expression of SLITs and ROBOs	-
GSLI	ATP23	KUB3;XRCC6BP1	ATP23 Metallopeptidase and ATP Synthase Asssembly Factor Homolog	-	-
	DBR1	-	Debranching RNA Lariats 1	-	RNA Binding; Hydrolase Activity, Acting on Ester Bonds
	GUCA1B	GCAP2;RP48	Guanylate Cyclase Activator 1B	Olfactory Signaling Pathway; Visual phototransduction	Calcium Ion Binding; Guanylate Cyclase Regulator Activity
	PFN2	PFL	Profilin 2	Actin Nucleation by ARP-WASP Complex; RhoGDI Pathway	Actin Binding; Actin Monomer Binding
	TBCE	Pac2	Tubulin Folding Cofactor E	Chaperonin-mediated protein folding; Metabolism of proteins	Structural Constituent of Ribosome; Chaperone Binding
	TMED6	P24g5;PRO34237;SPLL9146	Transmembrane P24 Trafficking Protein 6	-
