# Supplementary material for: Blood transcriptomic markers associated with immune abnormalities and sleep quality
Source: Genes Dis. 2023 Sep 14;11(6):101105. doi: 10.1016/j.gendis.2023.101105 (PMC11408026; doi:10.1016/j.gendis.2023.101105)
Supplement: Multimedia component 5 [file mmc5.xlsx]

## Sheet: Sheet1
Table S4.Distribution of blood eQTL SNPs in functional regions within the 1 Mbp range of sleep genes. The correlation coefficient (R) and statistical significance (p-value) for the PSQI SNP and CRP SNP effects are confirmed.
	Gene Symbol	Number of SNPs (1M region near Gene)	eQTL in Whole Blood							Correlation Test with CRP
			Total	Intergenic	Exonic	Intron	UTR	upstream, downstream	SNP effect direction	R	P value
PSHI	ALL(7genes)	101024	336	275	3	45	1	12	+	0.69	<2.2e-16
	FCGR2A	16899	0	0	0	0	0	0	.	.	.
	CYSTM1	13075	32	15	0	16	0	1	+	-0.99	<2.2e-16
	BLVRA	15296	222	206	2	13	0	1	+	0.76	<2.2e-16
	FCGR1A	7870	0	0	0	0	0	0	.	.	.
	LYL1	13986	12	12	0	0	0	0	-	0.21	0.52
	CRISPLD2	20895	70	42	1	16	1	10	+	0.62	1.4e-08
	SQOR	13003	0	0	0	0	0	0	.	.	.
GSLI	ALL(6genes)	72949	751	687	2	50	1	11	-	-0.33	<2.2e-16
	ATP23	14192	393	380	1	9	0	3	-	-0.64	<2.2e-16
	DBR1	817	0	0	0	0	0	0	.	.	.
	TBCE	17112	133	98	0	33	0	2	-	-0.25	0.0036
	TMED6	10849	166	157	1	4	0	4	+	0.25	0.0011
	GUCA1B	15269	18	14	0	2	1	1	+	-0.96	3.8e-10
	PFN2	14710	41	38	0	2	0	1	+	-0.61	2.6e-05
