# Supplementary material for: Blood transcriptomic markers associated with immune abnormalities and sleep quality
Source: Genes Dis. 2023 Sep 14;11(6):101105. doi: 10.1016/j.gendis.2023.101105 (PMC11408026; doi:10.1016/j.gendis.2023.101105)
Supplement: Multimedia component 6 [file mmc6.xlsx]

## Sheet: Sheet1
Table S5. Demographic characteristics and metabolic measures in an validation samples
	Good Sleep Quality	Poor Sleep Quality	p-value
	(n = 3)	(n = 3)
Pittsburgh Sleep Quality Index(PSQI)	14.67 ± 1.15	0	< 2.2e-16
Demographics
Sex (male:female)	0:3	0:3
Age (year)	45.83 ± 7.63	52.82 ± 2.43	0.2
Height (cm)	164 ± 5.51	158.93 ± 2.89	0.23
Weight (kg)	56.27 ± 9.57	52.5 ± 3.67	0.56
BMI (kg/m2)	20.83 ± 2.58	20.73 ± 0.76	0.95
Risk factors of Metabolic Syndrome
Triglyceride (mg/dL)	112.33 ± 33.08	101.67 ± 37	0.72
HDL cholesterol (mg/dL)	58.66 ± 5.51	62.67 ± 2.31	0.31
Systolic blood pressure (mmHg)	110 ± 3.04	107.83 ± 5.11	0.56
Diastolic blood pressure (mmHg)	70.83 ± 3.4	63.83 ± 3.51	0.07
Glucose (mg/dL)	84 ± 1	85.33 ± 9.45	0.82
